# Supplementary material for: The Significance of Longitudinal Psoas Muscle Loss in Predicting the Maintenance Efficacy of Durvalumab Treatment Following Concurrent Chemoradiotherapy in Patients with Non-Small Cell Lung Cancer: A Retrospective Study
Source: Cancers (Basel). 2024 Aug 30;16(17):3037. doi: 10.3390/cancers16173037 (PMC11394210; doi:10.3390/cancers16173037)
Supplement: Supplementary file 1 [file cancers-16-03037-s001.zip]

Archive with 4 entries (4 files):
- Supplementary Figure legend.docx
- Supplementary Figure S1.pptx
- Supplementary Figure S2.pptx
- Supplementary Figure S3.pptx
